# Supplementary material for: Advanced Hybrid System for Ammonium Valorization as Liquid Fertilizer from Treated Urban Wastewaters: Validation of Natural Zeolites Pretreatment and Liquid-Liquid Membrane Contactors at Pilot Plant Scale
Source: Membranes (Basel). 2023 Jun 2;13(6):580. doi: 10.3390/membranes13060580 (PMC10304151; doi:10.3390/membranes13060580)
Supplement: Supplementary file 1 [file membranes-13-00580-s001.zip]

Archive with 1 entries (1 files):
- membranes-2413387-supplementary.pdf
